# Supplementary material for: Mixing in Moderation: Slow Transmission of Non‐Local Macroparasites Following a Population Augmentation of an Endangered Australian Skink
Source: Mol Ecol. 2025 Sep 30;34(20):e70121. doi: 10.1111/mec.70121 (PMC12530289; doi:10.1111/mec.70121)
Supplement: Supplementary file 1 — Appendix S1: mec70121‐sup‐0001‐Supinfo.zip. Table S1: Analysis of deviance with Type II Wald chi‐square tests of a linear mixed model (using gamma distribution with a log link) examining Ophiomegistus michaeli pairwise relatedness as a response to time between collection and host identity (same host or different host). Random factors for the model are: Parasite individual identity, host individual identity. *denotes a significant p value (alpha = 0.05). Table S2: Analysis of deviance with Type II Wald chi‐square tests of a linear mixed model examining Pharyngodon wandillahensis pairwise relatedness as a response to time between collection and host identity (same host or different host). Random factors for the model are: Parasite individual identity, host individual identity. *denotes a significant p value (alpha = 0.05). Figure S1: Percentage of total variance in Ophiomegistus michaeli SNPs represented by each dimension in the PCoA. Figure S2: Informativeness of principal components (PCs) derived from PCA of Ophiomegistus michaeli genotype data. Figure S3: Bayesian information criterion for each value of K during cluster identification in Ophiomegistus michaeli genotypes preceding DAPC. Figure S4: (a) Discriminant analysis of principal components (DAPC) of 102 genotyped Ophiomegistus michaeli mite individuals where K = 3. Cluster names indicate the population origin of the Tiliqua adelaidensis hosts. (b) Comparison of group membership based on host origin (rows) and the three clusters (columns) inferred by adegenet's cluster identification algorithm for 102 Ophiomegistus michaeli genotypes. Size of squares represents the number of mite individuals within the intersect of a given sampling group (based on host origin and treatment), and the cluster inferred by DAPC. Figure S5: Cluster membership probabilities for genotyped Ophiomegistus michaeli mites assigned by STRUCTURE. Labels indicate groups based on the Tiliqua adelaidensis host's population of origin and whethe [file MEC-34-e70121-s001.zip]

Archive with 1 entries (1 files):
- 3_PostTranslocationParasiteTransmission_SupportingInfo_MERevisions_280925 (1).docx
